# Supplementary material for: West Nile Virus Meningoencephalitis—A Consideration for Earlier Investigation
Source: Reports (MDPI). 2024 Mar 27;7(2):23. doi: 10.3390/reports7020023 (PMC12225240; doi:10.3390/reports7020023)
Supplement: Supplementary file 1 [file reports-07-00023-s001.zip]

Archive with 1 entries (1 files):
- reports-2909313-supplementary.pdf
